# Supplementary material for: Raising Epidemiological Awareness: Assessment of Measles/MMR Susceptibility in Highly Vaccinated Clusters within the Hungarian and Croatian Population—A Sero-Surveillance Analysis
Source: Vaccines (Basel). 2024 May 1;12(5):486. doi: 10.3390/vaccines12050486 (PMC11125914; doi:10.3390/vaccines12050486)
Supplement: Supplementary file 1 [file vaccines-12-00486-s001.zip]

Archive with 1 entries (1 files):
- vaccines-2980952-supplementary.pdf
